# Supplementary material for: Fibroblast growth factor receptor 1 amplification in laryngeal squamous cell carcinoma
Source: PLoS One. 2018 Jan 19;13(1):e0186185. doi: 10.1371/journal.pone.0186185 (PMC5774678; doi:10.1371/journal.pone.0186185)
Supplement: S1 File — (CSV) [file pone.0186185.s001.csv]

Well	ExptType	Experiment	Sample	TypeAssay	Assay	Status	Concentration	TotalConfMax	TotalConfMin	PoissonConfMax	PoissonConfMin	Positives	Negatives	Ch1+Ch2+	Ch1+Ch2-	Ch1-Ch2+	Ch1-Ch2-	Linkage	AcceptedDroplets	CNV	TotalCNVMax	TotalCNVMin	PoissonCNVMax	PoissonCNVMin	ReferenceCopies	UnknownCopies	Ratio	TotalRatioMax	TotalRatioMin	PoissonRatioMax	PoissonRatioMin	FractionalAbundance	TotalFractionalAbundanceMax	TotalFractionalAbundanceMin	PoissonFractionalAbundanceMax	PoissonFractionalAbundanceMin	ReferenceAssayNumber	TargetAssayNumber	MeanAmplitudeofPositives	MeanAmplitudeofNegatives	MeanAmplitudeTotal	ExperimentComments	MergedWells
M01	Copy Number Variation	CNV1	1	Ch1Unknown	fgfr1		No Call					1572	17627	80	1492	725	16902	0.916	19199																		1	1					(A01,A02)
M01	Copy Number Variation	CNV1	1	Ch2Reference	rpp30		No Call					805	18394	80	1492	725	16902	0.916	19199																		1	1					(A01,A02)
M02	Copy Number Variation	CNV1	2	Ch1Unknown	fgfr1		No Call					6398	14262	0	6398	0	14262	0	20660																		1	1					(A03,A04)
M02	Copy Number Variation	CNV1	2	Ch2Reference	rpp30		No Call					0	20660	0	6398	0	14262	0	20660																		1	1					(A03,A04)
M03	Copy Number Variation	CNV1	3	Ch1Unknown	fgfr1		223	263	184	230	216	4344	19312	0	4344	0	19312	0	23656																		1	1					(A05,A06)
M03	Copy Number Variation	CNV1	3	Ch2Reference	rpp30		No Call					0	23656	0	4344	0	19312	0	23656																		1	1					(A05,A06)
M04	Copy Number Variation	CNV1	4	Ch1Unknown	fgfr1		No Call					4411	14612	0	4411	0	14612	0	19023																		1	1					(A07,A08)
M04	Copy Number Variation	CNV1	4	Ch2Reference	rpp30		No Call					0	19023	0	4411	0	14612	0	19023																		1	1					(A07,A08)
M05	Copy Number Variation	CNV1	5	Ch1Unknown	fgfr1		No Call					1441	16736	80	1361	465	16271	2.49	18177																		1	1					(B01,B02)
M05	Copy Number Variation	CNV1	5	Ch2Reference	rpp30		No Call					545	17632	80	1361	465	16271	2.49	18177																		1	1					(B01,B02)
M06	Copy Number Variation	CNV1	6	Ch1Unknown	fgfr1		184	190	177	190	178	3573	19599	0	3573	0	19599	0	23172																		1	1					(B03,B04)
M06	Copy Number Variation	CNV1	6	Ch2Reference	rpp30		No Call					0	23172	0	3573	0	19599	0	23172																		1	1					(B03,B04)
M07	Copy Number Variation	CNV1	7	Ch1Unknown	fgfr1		No Call					6751	13548	0	6751	0	13548	0	20299																		1	1					(B05,B06)
M07	Copy Number Variation	CNV1	7	Ch2Reference	rpp30		No Call					0	20299	0	6751	0	13548	0	20299																		1	1					(B05,B06)
M08	Copy Number Variation	CNV1	8	Ch1Unknown	fgfr1		No Call					24	18931	0	24	0	18931	0	18955																		1	1					(B07,B08)
M08	Copy Number Variation	CNV1	8	Ch2Reference	rpp30		No Call					0	18955	0	24	0	18931	0	18955																		1	1					(B07,B08)
M09	Copy Number Variation	CNV1	9	Ch1Unknown	fgfr1		No Call					0	18311	0	0	0	18311	0	18311																		1	1					(C01,C02)
M09	Copy Number Variation	CNV1	9	Ch2Reference	rpp30		No Call					0	18311	0	0	0	18311	0	18311																		1	1					(C01,C02)
M10	Copy Number Variation	CNV1	10	Ch1Unknown	fgfr1		No Call					4837	15981	605	4232	0	15981	32.4	20818																		1	1					(C03,C04)
M10	Copy Number Variation	CNV1	10	Ch2Reference	rpp30		No Call					605	20213	605	4232	0	15981	32.4	20818																		1	1					(C03,C04)
M11	Copy Number Variation	CNV1	11	Ch1Unknown	fgfr1		570	622	520	581	558	9400	13840	0	9400	0	13840	0	23240																		1	1					(C05,C06)
M11	Copy Number Variation	CNV1	11	Ch2Reference	rpp30		No Call					0	23240	0	9400	0	13840	0	23240																		1	1					(C05,C06)
M12	Copy Number Variation	CNV1	12	Ch1Unknown	fgfr1		No Call					35	17926	0	35	0	17926	0	17961																		1	1					(C07,C08)
M12	Copy Number Variation	CNV1	12	Ch2Reference	rpp30		No Call					0	17961	0	35	0	17926	0	17961																		1	1					(C07,C08)
M13	Copy Number Variation	CNV1	13	Ch1Unknown	fgfr1		No Call					28	20153	0	28	0	20153	0	20181																		1	1					(D01,D02)
M13	Copy Number Variation	CNV1	13	Ch2Reference	rpp30		No Call					0	20181	0	28	0	20153	0	20181																		1	1					(D01,D02)
M14	Copy Number Variation	CNV1	14	Ch1Unknown	fgfr1		No Call					2158	18027	337	1821	1184	16843	11.4	20185																		1	1					(D03,D04)
M14	Copy Number Variation	CNV1	14	Ch2Reference	rpp30		No Call					1521	18664	337	1821	1184	16843	11.4	20185																		1	1					(D03,D04)
M15	Copy Number Variation	CNV1	15	Ch1Unknown	fgfr1		No Call					766	17771	173	593	403	17368	9.48	18537																		1	1					(D05,D06)
M15	Copy Number Variation	CNV1	15	Ch2Reference	rpp30		No Call					576	17961	173	593	403	17368	9.48	18537																		1	1					(D05,D06)
M16	Copy Number Variation	CNV1	16	Ch1Unknown	fgfr1		No Call					835	19306	158	677	698	18608	7.26	20141																		1	1					(D07,D08)
M16	Copy Number Variation	CNV1	16	Ch2Reference	rpp30		No Call					856	19285	158	677	698	18608	7.26	20141																		1	1					(D07,D08)
M17	Copy Number Variation	CNV1	17	Ch1Unknown	fgfr1		No Call					4359	12204	0	4359	0	12204	0	16563																		1	1					(E01,E02)
M17	Copy Number Variation	CNV1	17	Ch2Reference	rpp30		No Call					0	16563	0	4359	0	12204	0	16563																		1	1					(E01,E02)
M18	Copy Number Variation	CNV1	18	Ch1Unknown	fgfr1		No Call					3756	13161	0	3756	0	13161	0	16917																		1	1					(E03,E04)
M18	Copy Number Variation	CNV1	18	Ch2Reference	rpp30		No Call					0	16917	0	3756	0	13161	0	16917																		1	1					(E03,E04)
M19	Copy Number Variation	CNV1	19	Ch1Unknown	fgfr1		No Call					7257	12397	0	7257	0	12397	0	19654																		1	1					(E05,E06)
M19	Copy Number Variation	CNV1	19	Ch2Reference	rpp30		No Call					0	19654	0	7257	0	12397	0	19654																		1	1					(E05,E06)
M20	Copy Number Variation	CNV1	20	Ch1Unknown	fgfr1		No Call					1403	17428	136	1267	596	16832	5.33	18831																		1	1					(E07,E08)
M20	Copy Number Variation	CNV1	20	Ch2Reference	rpp30		No Call					732	18099	136	1267	596	16832	5.33	18831																		1	1					(E07,E08)
M21	Copy Number Variation	CNV1	21	Ch1Unknown	fgfr1		870	894	846	886	854	12198	10111	0	12198	0	10111	0	22309																		1	1					(F01,F02)
M21	Copy Number Variation	CNV1	21	Ch2Reference	rpp30		No Call					0	22309	0	12198	0	10111	0	22309																		1	1					(F01,F02)
M22	Copy Number Variation	CNV1	22	Ch1Unknown	fgfr1		No Call					6282	12513	0	6282	0	12513	0	18795																		1	1					(F03,F04)
M22	Copy Number Variation	CNV1	22	Ch2Reference	rpp30		No Call					0	18795	0	6282	0	12513	0	18795																		1	1					(F03,F04)
M23	Copy Number Variation	CNV1	23	Ch1Unknown	fgfr1		No Call					36	19085	0	36	0	19085	0	19121																		1	1					(F05,F06)
M23	Copy Number Variation	CNV1	23	Ch2Reference	rpp30		No Call					0	19121	0	36	0	19085	0	19121																		1	1					(F05,F06)
M24	Copy Number Variation	CNV1	24	Ch1Unknown	fgfr1		No Call					4248	15617	471	3777	1496	14121	3.93	19865																		1	1					(F07,F08)
M24	Copy Number Variation	CNV1	24	Ch2Reference	rpp30		No Call					1967	17898	471	3777	1496	14121	3.93	19865																		1	1					(F07,F08)
M25	Copy Number Variation	CNV1	25	Ch1Unknown	fgfr1		No Call					150	18120	17	133	35	18085	1.01	18270																		1	1					(G01,G02)
M25	Copy Number Variation	CNV1	25	Ch2Reference	rpp30		No Call					52	18218	17	133	35	18085	1.01	18270																		1	1					(G01,G02)
M26	Copy Number Variation	CNV1	26	Ch1Unknown	fgfr1		No Call					3483	13012	367	3116	1307	11705	1.27	16495																		1	1					(G03,G04)
M26	Copy Number Variation	CNV1	26	Ch2Reference	rpp30		No Call					1674	14821	367	3116	1307	11705	1.27	16495																		1	1					(G03,G04)
M27	Copy Number Variation	CNV1	27	Ch1Unknown	fgfr1		No Call					0	23690	0	0	0	23690	0	23690																		1	1					(G05,G06)
M27	Copy Number Variation	CNV1	27	Ch2Reference	rpp30		No Call					0	23690	0	0	0	23690	0	23690																		1	1					(G05,G06)
M28	Copy Number Variation	CNV1	28	Ch1Unknown	fgfr1		2.3	2.98	1.67	2.98	1.73	52	24854	15	37	45	24809	0.659	24906	1.73	2.38	1.07	2.38	1.09	2	1	0.867	1.02	0.543	0.867	0.543	46.4	51.1	37.1	46.4	37.1	1	1					(G07,G08)
M28	Copy Number Variation	CNV1	28	Ch2Reference	rpp30		2.65	3.38	1.96	3.38	2.03	60	24846	15	37	45	24809	0.659	24906								0.867	1.02	0.543	0.867	0.543	46.4	51.1	37.1	46.4	37.1	1	1					(G07,G08)
M29	Copy Number Variation	CNV1	29	Ch1Unknown	fgfr1		95	99.2	90.9	99.2	90.9	2004	22190	151	1853	808	21382	3.68	24194																		1	1					(H01,H02)
M29	Copy Number Variation	CNV1	29	Ch2Reference	rpp30		No Call					959	23235	151	1853	808	21382	3.68	24194																		1	1					(H01,H02)
M30	Copy Number Variation	CNV1	30	Ch1Unknown	fgfr1		248	270	226	255	240	4107	16254	706	3401	2815	13439	0	20361	2.37	2.52	2.22	2.48	2.27	2	1	1.19	1.26	1.11	1.19	1.13	54.3	55.9	52.7	54.3	53.1	1	1					(H03,H04)
M30	Copy Number Variation	CNV1	30	Ch2Reference	rpp30		209	216	202	216	202	3521	16840	706	3401	2815	13439	0	20361								1.19	1.26	1.11	1.19	1.13	54.3	55.9	52.7	54.3	53.1	1	1					(H03,H04)
M31	Copy Number Variation	CNV1	31	Ch1Unknown	fgfr1		134	162	107	139	128	2572	19890	165	2407	1226	18664	0.337	22462																		1	1					(H05,H06)
M31	Copy Number Variation	CNV1	31	Ch2Reference	rpp30		No Call					1391	21071	165	2407	1226	18664	0.337	22462																		1	1					(H05,H06)
M32	Copy Number Variation	CNV1	ntc	Ch1Unknown	fgfr1		No Call					0	22808	0	0	0	22808	0	22808																		1	1					(H07,H08)
M32	Copy Number Variation	CNV1	ntc	Ch2Reference	rpp30		No Call					0	22808	0	0	0	22808	0	22808																		1	1					(H07,H08)
