# Supplementary material for: Fibroblast growth factor receptor 1 amplification in laryngeal squamous cell carcinoma
Source: PLoS One. 2018 Jan 19;13(1):e0186185. doi: 10.1371/journal.pone.0186185 (PMC5774678; doi:10.1371/journal.pone.0186185)
Supplement: S2 File — (CSV) [file pone.0186185.s002.csv]

Well	ExptType	Experiment	Sample	TypeAssay	Assay	Status	Concentration	TotalConfMax	TotalConfMin	PoissonConfMax	PoissonConfMin	Positives	Negatives	Ch1+Ch2+	Ch1+Ch2-	Ch1-Ch2+	Ch1-Ch2-	Linkage	AcceptedDroplets	CNV	TotalCNVMax	TotalCNVMin	PoissonCNVMax	PoissonCNVMin	ReferenceCopies	UnknownCopies	Ratio	TotalRatioMax	TotalRatioMin	PoissonRatioMax	PoissonRatioMin	FractionalAbundance	TotalFractionalAbundanceMax	TotalFractionalAbundanceMin	PoissonFractionalAbundanceMax	PoissonFractionalAbundanceMin	ReferenceAssayNumber	TargetAssayNumber	MeanAmplitudeofPositives	MeanAmplitudeofNegatives	MeanAmplitudeTotal	ExperimentComments	MergedWells
M01	Copy Number Variation	CNV1	32	Ch1Unknown	FGFR1		2.79	5.78	0.399	3.64	2.09	50	19662	7	43	21	19641	0.388	19712	3.57	5.25	1.9	5.24	1.91	2	1	1.79	2.2	0.955	1.79	0.955	64.1	69.5	53.4	64.1	53.4	1	1					(A01,A02)
M01	Copy Number Variation	CNV1	32	Ch2Unknown	Rppo		1.56	3.11	0.236	2.22	1.05	28	19684	7	43	21	19641	0.388	19712								1.79	2.2	0.955	1.79	0.955	64.1	69.5	53.4	64.1	53.4	1	1					(A01,A02)
M02	Copy Number Variation	CNV1	33	Ch1Unknown	FGFR1		No Call					30	9440	30	0	9440	0	0	9470																		1	1					(A03,A04)
M02	Copy Number Variation	CNV1	33	Ch2Unknown	Rppo		No Call					9470	0	30	0	9440	0	0	9470																		1	1					(A03,A04)
M03	Copy Number Variation	CNV1	34	Ch1Unknown	FGFR1		63.8	80	46.8	67.1	60.6	1501	25094	177	1324	719	24375	5.71	26595	3.39	3.83	2.9	3.67	3.11	2	1	1.7	1.91	1.45	1.7	1.55	62.9	65.9	59.5	62.9	61	1	1					(A05,A06)
M03	Copy Number Variation	CNV1	34	Ch2Unknown	Rppo		37.7	42.3	32.8	40.1	35.2	896	25699	177	1324	719	24375	5.71	26595								1.7	1.91	1.45	1.7	1.55	62.9	65.9	59.5	62.9	61	1	1					(A05,A06)
M04	Copy Number Variation	CNV1	35	Ch1Unknown	FGFR1		36.6	41.3	31.1	39.3	33.9	711	20992	130	581	360	20632	6.09	21703	2.92	3.25	2.57	3.25	2.58	2	1	1.46	1.58	1.29	1.46	1.29	59.3	61.3	56.5	59.3	56.5	1	1					(B01,B02)
M04	Copy Number Variation	CNV1	35	Ch2Unknown	Rppo		25.1	27.3	22.9	27.3	22.9	490	21213	130	581	360	20632	6.09	21703								1.46	1.58	1.29	1.46	1.29	59.3	61.3	56.5	59.3	56.5	1	1					(B01,B02)
M05	Copy Number Variation	CNV1	36	Ch1Unknown	FGFR1		2.63	3.6	1.6	3.44	1.96	49	20472	49	0	20472	0	0	20521	5.25e-06	8.25e-06	2.26e-06	8.25e-06	2.26e-06	2	1	2.63e-06	3.64e-06	1.13e-06	2.63e-06	1.13e-06	0.000263	0.000364	0.000113	0.000263	0.000113	1	1					(B03,B04)
M05	Copy Number Variation	CNV1	36	Ch2Unknown	Rppo		1000000	1000000	9710	1000000	9710	20521	0	49	0	20472	0	0	20521								2.63e-06	3.64e-06	1.13e-06	2.63e-06	1.13e-06	0.000263	0.000364	0.000113	0.000263	0.000113	1	1					(B03,B04)
M06	Copy Number Variation	CNV1	37	Ch1Unknown	FGFR1		73.1	80.2	66.2	76.7	69.5	1589	23101	164	1425	887	22214	4.78	24690	3.06	3.49	2.64	3.3	2.82	2	1	1.53	1.75	1.32	1.53	1.41	60.5	63.8	57.2	60.5	58.6	1	1					(B05,B06)
M06	Copy Number Variation	CNV1	37	Ch2Unknown	Rppo		47.8	50.7	44.9	50.7	44.9	1051	23639	164	1425	887	22214	4.78	24690								1.53	1.75	1.32	1.53	1.41	60.5	63.8	57.2	60.5	58.6	1	1					(B05,B06)
M07	Copy Number Variation	CNV1	38	Ch1Unknown	FGFR1		32.8	38.5	25.5	35.3	30.3	666	21988	57	609	292	21696	2.37	22654	3.84	4.62	2.85	4.34	3.35	2	1	1.92	2.31	1.42	1.92	1.67	65.8	70.4	59.5	65.8	62.9	1	1					(C01,C02)
M07	Copy Number Variation	CNV1	38	Ch2Unknown	Rppo		17.1	18.9	15.3	18.9	15.3	349	22305	57	609	292	21696	2.37	22654								1.92	2.31	1.42	1.92	1.67	65.8	70.4	59.5	65.8	62.9	1	1					(C01,C02)
M08	Copy Number Variation	CNV1	39	Ch1Unknown	FGFR1		405	415	396	415	396	7097	15907	934	6163	2318	13589	0	23004	4.84	5.04	4.64	5.04	4.64	2	1	2.42	2.52	2.32	2.42	2.32	70.8	71.6	69.9	70.8	69.9	1	1					(C03,C04)
M08	Copy Number Variation	CNV1	39	Ch2Unknown	Rppo		167	173	162	173	162	3252	19752	934	6163	2318	13589	0	23004								2.42	2.52	2.32	2.42	2.32	70.8	71.6	69.9	70.8	69.9	1	1					(C03,C04)
M09	Copy Number Variation	CNV1	40	Ch1Unknown	FGFR1		243	293	191	249	236	5056	20471	947	4109	4151	16320	0	25527	1.98	2.08	1.87	2.06	1.9	2	1	0.991	1.04	0.935	0.991	0.952	49.8	51	48.4	49.8	48.8	1	1					(C05,C06)
M09	Copy Number Variation	CNV1	40	Ch2Unknown	Rppo		245	283	206	252	238	5098	20429	947	4109	4151	16320	0	25527								0.991	1.04	0.935	0.991	0.952	49.8	51	48.4	49.8	48.8	1	1					(C05,C06)
M10	Copy Number Variation	CNV1	41	Ch1Unknown	FGFR1		424	434	414	434	414	7038	14958	2082	4956	4601	10357	0	21996	2.13	2.2	2.06	2.2	2.06	2	1	1.06	1.08	1.03	1.06	1.03	51.6	52	50.7	51.6	50.7	1	1					(D01,D02)
M10	Copy Number Variation	CNV1	41	Ch2Unknown	Rppo		398	408	388	408	388	6683	15313	2082	4956	4601	10357	0	21996								1.06	1.08	1.03	1.06	1.03	51.6	52	50.7	51.6	50.7	1	1					(D01,D02)
M11	Copy Number Variation	CNV1	43	Ch1Unknown	FGFR1		1000000	1000000	9990	1000000	9990	26574	0	26574	0	0	0	0	26574	2	3.4	0.6	3.4	0.6	2	1	1	1.25	0.3	1	0.3	50	56.2	32.5	50	32.5	1	1					(D03,D04)
M11	Copy Number Variation	CNV1	43	Ch2Unknown	Rppo		1000000	1000000	9990	1000000	9990	26574	0	26574	0	0	0	0	26574								1	1.25	0.3	1	0.3	50	56.2	32.5	50	32.5	1	1					(D03,D04)
M12	Copy Number Variation	CNV1	44	Ch1Unknown	FGFR1		91	97.3	84.7	94.9	87.1	2047	23713	232	1815	1107	22606	6.12	25760	3.1	3.32	2.88	3.32	2.89	2	1	1.55	1.64	1.44	1.55	1.44	60.8	62.2	59.2	60.8	59.2	1	1					(D05,D06)
M12	Copy Number Variation	CNV1	44	Ch2Unknown	Rppo		58.7	61.8	55.5	61.8	55.5	1339	24421	232	1815	1107	22606	6.12	25760								1.55	1.64	1.44	1.55	1.44	60.8	62.2	59.2	60.8	59.2	1	1					(D05,D06)
M13	Copy Number Variation	CNV1	45	Ch1Unknown	FGFR1		472	519	409	483	461	7560	14093	2572	4988	4892	9201	0	21653	2.03	2.2	1.9	2.1	1.97	2	1	1.02	1.1	0.955	1.02	0.983	50.4	52.5	48.9	50.4	49.6	1	1					(E01,E02)
M13	Copy Number Variation	CNV1	45	Ch2Unknown	Rppo		464	538	367	475	454	7464	14189	2572	4988	4892	9201	0	21653								1.02	1.1	0.955	1.02	0.983	50.4	52.5	48.9	50.4	49.6	1	1					(E01,E02)
M14	Copy Number Variation	CNV1	46	Ch1Unknown	FGFR1		656	1000000	0	668	644	11905	14573	11905	0	14573	0	0	26478	0.00131	2.82	0	0.00196	0.000662	2	1	0.000656	1.46	0	0.000656	0.000331	0.0656	73.8	0	0.0656	0.0331	1	1					(E03,E04)
M14	Copy Number Variation	CNV1	46	Ch2Unknown	Rppo		1000000	1000000	9990	1000000	9990	26478	0	11905	0	14573	0	0	26478								0.000656	1.46	0	0.000656	0.000331	0.0656	73.8	0	0.0656	0.0331	1	1					(E03,E04)
M15	Copy Number Variation	CNV1	47	Ch1Unknown	FGFR1		406	477	335	415	397	7995	17881	2276	5719	5261	12620	0	25876	2.15	2.21	2.08	2.21	2.08	2	1	1.07	1.09	1.04	1.07	1.04	51.8	52.2	51	51.8	51	1	1					(E05,E06)
M15	Copy Number Variation	CNV1	47	Ch2Unknown	Rppo		378	446	311	387	370	7537	18339	2276	5719	5261	12620	0	25876								1.07	1.09	1.04	1.07	1.04	51.8	52.2	51	51.8	51	1	1					(E05,E06)
M16	Copy Number Variation	CNV1	48	Ch1Unknown	FGFR1		7.08	8.34	5.79	8.34	5.82	121	18732	44	77	51	18681	2.56	18853	2.55	3.24	1.78	3.24	1.86	2	1	1.27	1.81	0.896	1.27	0.931	56	65.6	49.3	56	49.4	1	1					(F01,F02)
M16	Copy Number Variation	CNV1	48	Ch2Unknown	Rppo		5.55	6.75	4.36	6.75	4.51	95	18758	44	77	51	18681	2.56	18853								1.27	1.81	0.896	1.27	0.931	56	65.6	49.3	56	49.4	1	1					(F01,F02)
M17	Copy Number Variation	CNV1	49	Ch1Unknown	FGFR1		251	276	228	259	244	4143	16123	2308	1835	8690	7433	8.86	20266	0.585	3.75	0	0.606	0.564	2	1	0.292	1.88	0	0.292	0.282	22.6	82.7	0	22.6	22	1	1					(F03,F04)
M17	Copy Number Variation	CNV1	49	Ch2Unknown	Rppo		860	1000000	0	876	843	10998	9268	2308	1835	8690	7433	8.86	20266								0.292	1.88	0	0.292	0.282	22.6	82.7	0	22.6	22	1	1					(F03,F04)
M18	Copy Number Variation	CNV1	50	Ch1Unknown	FGFR1		212	222	203	219	206	4424	20742	599	3825	3151	17591	0	25166	2.4	2.57	2.22	2.5	2.29	2	1	1.2	1.28	1.11	1.2	1.15	54.5	56.3	52.6	54.5	53.4	1	1					(F05,F06)
M18	Copy Number Variation	CNV1	50	Ch2Unknown	Rppo		177	183	172	183	172	3750	21416	599	3825	3151	17591	0	25166								1.2	1.28	1.11	1.2	1.15	54.5	56.3	52.6	54.5	53.4	1	1					(F05,F06)
M19	Copy Number Variation	CNV1	51	Ch1Unknown	FGFR1		127	133	121	133	121	1748	14263	264	1484	1430	12833	6.79	16011	2.07	2.21	1.93	2.21	1.93	2	1	1.03	1.07	0.965	1.03	0.965	50.8	51.7	49.2	50.8	49.2	1	1					(G01,G02)
M19	Copy Number Variation	CNV1	51	Ch2Unknown	Rppo		123	129	117	129	117	1694	14317	264	1484	1430	12833	6.79	16011								1.03	1.07	0.965	1.03	0.965	50.8	51.7	49.2	50.8	49.2	1	1					(G01,G02)
M20	Copy Number Variation	CNV1	52	Ch1Unknown	FGFR1		36.7	45.6	26.9	39.3	34.1	767	22593	161	606	393	22200	7.09	23360	2.78	3.13	2.39	3.09	2.48	2	1	1.39	1.56	1.19	1.39	1.24	58.2	61.2	54.7	58.2	55.5	1	1					(G03,G04)
M20	Copy Number Variation	CNV1	52	Ch2Unknown	Rppo		26.4	29.6	22.9	28.6	24.2	554	22806	161	606	393	22200	7.09	23360								1.39	1.56	1.19	1.39	1.24	58.2	61.2	54.7	58.2	55.5	1	1					(G03,G04)
M21	Copy Number Variation	CNV1	54	Ch1Unknown	FGFR1		619	631	607	631	607	11156	14751	3838	7318	5357	9394	0	25907	2.57	2.64	2.5	2.64	2.5	2	1	1.28	1.3	1.25	1.28	1.25	56.2	56.6	55.5	56.2	55.5	1	1					(G05,G06)
M21	Copy Number Variation	CNV1	54	Ch2Unknown	Rppo		482	492	471	492	472	9195	16712	3838	7318	5357	9394	0	25907								1.28	1.3	1.25	1.28	1.25	56.2	56.6	55.5	56.2	55.5	1	1					(G05,G06)
M22	Copy Number Variation	CNV1	55	Ch1Unknown	FGFR1		1000000	1000000	9090	1000000	9090	11720	0	11720	0	0	0	0	11720	2	3.4	0.599	3.4	0.599	2	1	1	1.25	0.299	1	0.299	50	56.2	32.5	50	32.5	1	1					(H01,H02)
M22	Copy Number Variation	CNV1	55	Ch2Unknown	Rppo		1000000	1000000	9090	1000000	9090	11720	0	11720	0	0	0	0	11720								1	1.25	0.299	1	0.299	50	56.2	32.5	50	32.5	1	1					(H01,H02)
M23	Copy Number Variation	CNV1	56	Ch1Unknown	FGFR1		267	283	250	274	260	5154	18748	904	4250	3390	15358	0	23902	2.45	2.55	2.35	2.55	2.35	2	1	1.23	1.25	1.18	1.23	1.18	55.1	55.6	54.1	55.1	54.1	1	1					(H03,H04)
M23	Copy Number Variation	CNV1	56	Ch2Unknown	Rppo		218	233	203	224	211	4294	19608	904	4250	3390	15358	0	23902								1.23	1.25	1.18	1.23	1.18	55.1	55.6	54.1	55.1	54.1	1	1					(H03,H04)
M24	Copy Number Variation	CNV1	57	Ch1Unknown	FGFR1		210	238	179	216	204	4420	20976	630	3790	2662	18314	3.43	25396	2.75	2.88	2.63	2.88	2.63	2	1	1.38	1.42	1.32	1.38	1.32	57.9	58.7	56.8	57.9	56.8	1	1					(H05,H06)
M24	Copy Number Variation	CNV1	57	Ch2Unknown	Rppo		153	177	125	158	147	3292	22104	630	3790	2662	18314	3.43	25396								1.38	1.42	1.32	1.38	1.32	57.9	58.7	56.8	57.9	56.8	1	1					(H05,H06)
M25	Copy Number Variation	CNV1	NTC	Ch1Unknown	FGFR1		1000000	1000000	9870	1000000	9870	23936	0	23936	0	0	0	0	23936	2	3.4	0.6	3.4	0.6	2	1	1	1.25	0.3	1	0.3	50	56.2	32.5	50	32.5	1	1					(A07,A08)
M25	Copy Number Variation	CNV1	NTC	Ch2Unknown	Rppo		1000000	1000000	9870	1000000	9870	23936	0	23936	0	0	0	0	23936								1	1.25	0.3	1	0.3	50	56.2	32.5	50	32.5	1	1					(A07,A08)
