# Supplementary material for: Fibroblast growth factor receptor 1 amplification in laryngeal squamous cell carcinoma
Source: PLoS One. 2018 Jan 19;13(1):e0186185. doi: 10.1371/journal.pone.0186185 (PMC5774678; doi:10.1371/journal.pone.0186185)
Supplement: S3 File — (CSV) [file pone.0186185.s003.csv]

Well	ExptType	Experiment	Sample	TypeAssay	Assay	Status	Concentration	TotalConfMax	TotalConfMin	PoissonConfMax	PoissonConfMin	Positives	Negatives	Ch1+Ch2+	Ch1+Ch2-	Ch1-Ch2+	Ch1-Ch2-	Linkage	AcceptedDroplets	CNV	TotalCNVMax	TotalCNVMin	PoissonCNVMax	PoissonCNVMin	ReferenceCopies	UnknownCopies	Ratio	TotalRatioMax	TotalRatioMin	PoissonRatioMax	PoissonRatioMin	FractionalAbundance	TotalFractionalAbundanceMax	TotalFractionalAbundanceMin	PoissonFractionalAbundanceMax	PoissonFractionalAbundanceMin	ReferenceAssayNumber	TargetAssayNumber	MeanAmplitudeofPositives	MeanAmplitudeofNegatives	MeanAmplitudeTotal	ExperimentComments	MergedWells
M01	Copy Number Variation	CNV1	58	Ch1Unknown	FGFR1		No Call					0	24352	0	0	0	24352	0	24352																		1	1					(A01,A02)
M02	Copy Number Variation	CNV1	59	Ch1Unknown	FGFR1		4.9	5.85	3.93	5.85	3.94	101	22611	0	101	0	22611	0	22712																		1	1					(A03,A04)
M03	Copy Number Variation	CNV1	60	Ch1Unknown	FGFR1		No Call					924	16132	0	924	461	15671	0	17056																		1	1					(A05,A06)
M04	Copy Number Variation	CNV1	61	Ch1Unknown	FGFR1		No Call					0	22780	0	0	0	22780	0	22780																		1	1					(B01,B02)
M05	Copy Number Variation	CNV1	62	Ch1Unknown	FGFR1		No Call					0	20569	0	0	0	20569	0	20569																		1	1					(B03,B04)
M06	Copy Number Variation	CNV1	63	Ch1Unknown	FGFR1		No Call					0	15730	0	0	0	15730	0	15730																		1	1					(B05,B06)
M07	Copy Number Variation	CNV1	64	Ch1Unknown	FGFR1		No Call					0	21902	0	0	0	21902	0	21902																		1	1					(C01,C02)
M08	Copy Number Variation	CNV1	65	Ch1Unknown	FGFR1		197	204	191	204	191	3644	18511	0	3644	663	17848	0	22155																		1	1					(C03,C04)
M09	Copy Number Variation	CNV1	66	Ch1Unknown	FGFR1		No Call					0	16259	0	0	0	16259	0	16259																		1	1					(C05,C06)
M10	Copy Number Variation	CNV1	67	Ch1Unknown	FGFR1		No Call					0	22202	0	0	0	22202	0	22202																		1	1					(D01,D02)
M11	Copy Number Variation	CNV1	68	Ch1Unknown	FGFR1		No Call					0	22648	0	0	0	22648	0	22648																		1	1					(D03,D04)
M12	Copy Number Variation	CNV1	69	Ch1Unknown	FGFR1		No Call					0	17014	0	0	0	17014	0	17014																		1	1					(D05,D06)
M13	Copy Number Variation	CNV1	70	Ch1Unknown	FGFR1		No Call					0	22710	0	0	0	22710	0	22710																		1	1					(E01,E02)
M14	Copy Number Variation	CNV1	71	Ch1Unknown	FGFR1		No Call					0	24083	0	0	0	24083	0	24083																		1	1					(E03,E04)
M15	Copy Number Variation	CNV1	72	Ch1Unknown	FGFR1		No Call					0	15865	0	0	0	15865	0	15865																		1	1					(E05,E06)
M16	Copy Number Variation	CNV1	73	Ch1Unknown	FGFR1		279	298	260	286	271	5373	18623	0	5373	0	18623	0	23996																		1	1					(F01,F02)
M17	Copy Number Variation	CNV1	74	Ch1Unknown	FGFR1		No Call					0	20950	0	0	0	20950	0	20950																		1	1					(F03,F04)
M18	Copy Number Variation	CNV1	75	Ch1Unknown	FGFR1		No Call					0	17314	0	0	0	17314	0	17314																		1	1					(F05,F06)
M19	Copy Number Variation	CNV1	76	Ch1Unknown	FGFR1		No Call					0	24395	0	0	0	24395	0	24395																		1	1					(G01,G02)
M20	Copy Number Variation	CNV1	77	Ch1Unknown	FGFR1		414	605	233	424	405	7409	16194	0	7409	1439	14755	0	23603																		1	1					(G03,G04)
M21	Copy Number Variation	CNV1	78	Ch1Unknown	FGFR1		No Call					0	16232	0	0	0	16232	0	16232																		1	1					(G05,G06)
M22	Copy Number Variation	CNV1	79	Ch1Unknown	FGFR1		No Call					0	24463	0	0	0	24463	0	24463																		1	1					(H01,H02)
M23	Copy Number Variation	CNV1	80	Ch1Unknown	FGFR1		No Call					2991	20280	0	2991	0	20280	0	23271																		1	1					(H03,H04)
M24	Copy Number Variation	CNV1	NTC	Ch1Unknown	FGFR1		No Call					0	18082	0	0	0	18082	0	18082																		1	1					(H05,H06)
M01	Copy Number Variation	CNV1	58	Ch2Unknown	RPPO		No Call					0	24352	0	0	0	24352	0	24352																		1	1					(A01,A02)
M02	Copy Number Variation	CNV1	59	Ch2Unknown	RPPO		No Call					0	22712	0	101	0	22611	0	22712																		1	1					(A03,A04)
M03	Copy Number Variation	CNV1	60	Ch2Unknown	RPPO		No Call					461	16595	0	924	461	15671	0	17056																		1	1					(A05,A06)
M04	Copy Number Variation	CNV1	61	Ch2Unknown	RPPO		No Call					0	22780	0	0	0	22780	0	22780																		1	1					(B01,B02)
M05	Copy Number Variation	CNV1	62	Ch2Unknown	RPPO		No Call					0	20569	0	0	0	20569	0	20569																		1	1					(B03,B04)
M06	Copy Number Variation	CNV1	63	Ch2Unknown	RPPO		No Call					0	15730	0	0	0	15730	0	15730																		1	1					(B05,B06)
M07	Copy Number Variation	CNV1	64	Ch2Unknown	RPPO		No Call					0	21902	0	0	0	21902	0	21902																		1	1					(C01,C02)
M08	Copy Number Variation	CNV1	65	Ch2Unknown	RPPO		No Call					663	21492	0	3644	663	17848	0	22155																		1	1					(C03,C04)
M09	Copy Number Variation	CNV1	66	Ch2Unknown	RPPO		No Call					0	16259	0	0	0	16259	0	16259																		1	1					(C05,C06)
M10	Copy Number Variation	CNV1	67	Ch2Unknown	RPPO		No Call					0	22202	0	0	0	22202	0	22202																		1	1					(D01,D02)
M11	Copy Number Variation	CNV1	68	Ch2Unknown	RPPO		No Call					0	22648	0	0	0	22648	0	22648																		1	1					(D03,D04)
M12	Copy Number Variation	CNV1	69	Ch2Unknown	RPPO		No Call					0	17014	0	0	0	17014	0	17014																		1	1					(D05,D06)
M13	Copy Number Variation	CNV1	70	Ch2Unknown	RPPO		No Call					0	22710	0	0	0	22710	0	22710																		1	1					(E01,E02)
M14	Copy Number Variation	CNV1	71	Ch2Unknown	RPPO		No Call					0	24083	0	0	0	24083	0	24083																		1	1					(E03,E04)
M15	Copy Number Variation	CNV1	72	Ch2Unknown	RPPO		No Call					0	15865	0	0	0	15865	0	15865																		1	1					(E05,E06)
M16	Copy Number Variation	CNV1	73	Ch2Unknown	RPPO		No Call					0	23996	0	5373	0	18623	0	23996																		1	1					(F01,F02)
M17	Copy Number Variation	CNV1	74	Ch2Unknown	RPPO		No Call					0	20950	0	0	0	20950	0	20950																		1	1					(F03,F04)
M18	Copy Number Variation	CNV1	75	Ch2Unknown	RPPO		No Call					0	17314	0	0	0	17314	0	17314																		1	1					(F05,F06)
M19	Copy Number Variation	CNV1	76	Ch2Unknown	RPPO		No Call					0	24395	0	0	0	24395	0	24395																		1	1					(G01,G02)
M20	Copy Number Variation	CNV1	77	Ch2Unknown	RPPO		No Call					1439	22164	0	7409	1439	14755	0	23603																		1	1					(G03,G04)
M21	Copy Number Variation	CNV1	78	Ch2Unknown	RPPO		No Call					0	16232	0	0	0	16232	0	16232																		1	1					(G05,G06)
M22	Copy Number Variation	CNV1	79	Ch2Unknown	RPPO		No Call					0	24463	0	0	0	24463	0	24463																		1	1					(H01,H02)
M23	Copy Number Variation	CNV1	80	Ch2Unknown	RPPO		No Call					0	23271	0	2991	0	20280	0	23271																		1	1					(H03,H04)
M24	Copy Number Variation	CNV1	NTC	Ch2Unknown	RPPO		No Call					0	18082	0	0	0	18082	0	18082																		1	1					(H05,H06)
